# Supplementary material for: How lack of subsidized prescription drug coverage affects medication use by low-income Medicare beneficiaries
Source: Health Aff Sch. 2025 Oct 18;4(5):qxaf186. doi: 10.1093/haschl/qxaf186 (PMC13143175; doi:10.1093/haschl/qxaf186)
Supplement: qxaf186_Supplementary_Data [file qxaf186_supplementary_data.zip]

Archive with 5 entries (5 files):
- coi_disclosure_Paper 2_Hunt.docx
- coi_disclosure_Paper 2_McRae.docx
- coi_disclosure_Paper 2_Negari.docx
- ICMJE COI_bstuart.docx
- ICMJE COI_FLoh.docx
